# Supplementary material for: COPS: A novel platform for multi-omic disease subtype discovery via robust multi-objective evaluation of clustering algorithms
Source: PLoS Comput Biol. 2024 Aug 5;20(8):e1012275. doi: 10.1371/journal.pcbi.1012275 (PMC11326705; doi:10.1371/journal.pcbi.1012275)
Supplement: S1 Table — Different types of methods are listed including biology- and data-driven feature extraction methods, single-view clustering methods as well as multi-omic algorithms. Some methods were imported from existing R-packages, while many were implemented from scratch in COPS. (XLSX) [file pcbi.1012275.s010.xlsx]

## Sheet: table_s1
Type	Method	Integrated knowledge	Description	R-pacakge	Reference
Biology-driven feature extraction	GSVA	Feature-sets corresponding to pathways	Gene Set Variation Analysis summarises gene-expression at the level of pathways by using non-parametric gene statistics.	GSVA	(Hänzelmann, Castelo, & Guinney, 2013) [1]
Biology-driven feature extraction	DiffRank	Feature-sets corresponding to pathways	A ranking based approach to score pathway activity in individual samples.	COPS	(Wang, Sun, Zimmermann, Bugrim, & Kocher, 2019) [2]
Biology-driven feature extraction	RWR-FGSEA	One feature-network, e.g., gene-gene-network, and pathway-feature sets	Combines Random Walk with Restart and Fast Gene Set Enrichment Analysis to first propagate dysregulated gene information through a network to generate gene-statistics which used to identify sample specific pathway enrichment.	COPS	(Rintala, Federico, Latonen, Greco, & Fortino, 2021) [3]
Biology-driven feature extraction	BWK	Pathway feature-network	Betweenness Weighted Kernel uses the linear kernel, but weighs features based on betweenness centrality within a pathway network.	COPS
Biology-driven feature extraction	PAMOGK	Pathway feature-network	PAthway (Multi-Omic) Kernel uses RWR to smooth features and is defined as a sum of inner products between features along all shortest paths in a network.	COPS	(Tepeli et al., 2021) [4]
Biology-driven feature extraction	PIK	Pathway feature-network	Pathway Induced Kernel uses the normalized Laplacian matrices of a pathway network to define the kernel.	COPS	(Manica et al., 2019) [5]
Data-driven feature extraction	PCA		Principal Componenent Analysis in this package refers to the use of Singular Value Decomposition for dimensionality reduction. The data is projected onto eigenvectors that correspond to the orthogonal directions maximizing the variance of the projection, yielding principal components that can be used as a low-rank approximation of the original data.	FactoMineR
Data-driven feature extraction	t-SNE		T-distributed Stochastic Neighborhood Embedding has been used as a dimensionality reduction tool for clustering, however it has been shown to have poor stability and is therefore not recommended. T-SNE produces non-linear embeddings.	Rtsne	(Maaten & Hinton, 2008) [6]
Data-driven feature extraction	UMAP		Uniform Manifold Aproximation and Projection is a faster and more stable alternative to t-SNE. Similarly to t-SNE it produces non-linear embeddings that can have better clustering performance than linear embeddings such as principal components.	uwot	(McInnes, Healy, & Melville, 2018) [7]
Data-driven feature extraction	Linear kernel		The linear kernel is defined as the standard inner product between two vectors: sum(x*y).	COPS
Data-driven feature extraction	Gaussian kernel (a.k.a RBF)		The Gaussian kernel is defined as exp(-gamma*sum((x-y)^2)), where gamma is a parameter defining the smoothness of the kernel, with lower values increasing smoothness.	COPS
Data-driven feature extraction	Jaccard or Tanimoto kernel		The Jaccard and Tanimoto kernels can be used to define a kernel based on set similarity of binary feature vectors, in which case they are identical.	COPS
Single-view clustering algorithms	k-means++		K-means with efficient random seeding.	ClusterR	(Arthur & Vassilvitskii, 2006) [8]
Single-view clustering algorithms	Agglomerative hierarchical clustering		Agglomerative hierarchical clustering works bottom up, i.e., it initializes every sample as its own node and combines them hierarchically.	cluster
Single-view clustering algorithms	DIANA		DIvisive hierarchical clustering ANAlysis works top to bottom, i.e., it initializes as a single node containing all samples and divides them hierarchically.	cluster
Single-view clustering algorithms	GMM		Gaussian Mixture Models model the data distribution as a mixture of multi-variate Gaussian distributions. After fitting the model, clusters are assigned based on maximum likelihood.	mclust	(Scrucca, Fop, Murphy, & Raftery, 2016) [9]
Single-view clustering algorithms	kNNG Louvain		The application of the Louvain community detection algorithm on k-Nearest Neighbor Graphs scaled by shared neighbors is used by Phenograph which was implemented in Python. We have implemented the clustering functionality in R.	COPS	(Levine et al., 2015) [10]
Single-view clustering algorithms	Spectral		Spectral clustering based on eigendecomposition of a graph or kernel matrix.	Spectrum	(John, Watson, Barnes, Pitzalis, & Lewis, 2020) [11]
Single-view clustering algorithms	Kernel k-means		Kernel k-means, implemented with the regular k-means alternating update algorithm and random initializations similar to k-means++ or with the relaxed spectral approximation optimum discretized and finalized with alternating udpates.	COPS
Multi-omic algorithms	iClusterPlus		A Bayesian latent-variable model based clustering approach that generates cluster assignment based on joint inference across data types. Uses a modified Monte Carlo Newton-Raphson algorithm for optimization.	iClusterPlus	(Mo et al., 2013) [12]
Multi-omic algorithms	iClusterBayes		A Bayesian latent-variable model based clustering approach that generates cluster assignment based on joint inference across data types. Uses Bayesian inference and the Metropolis-Hastings algorithm to sample from the latent variable posterior distribution.	iClusterPlus	(Mo et al., 2018) [13]
Multi-omic algorithms	IntNMF		An integrative approach for disease subtype classification based on non-negative matrix factorization.	IntNMF	(Chalise & Fridley, 2017) [14]
Multi-omic algorithms	MOFA2		Reconstructs a low-dimensional representation of the data using computationally efficient variational inference. Used for joint dimensionality reduction after which COPS applies single-omic clustering algorithms to the shared representation.	MOFA2	(Argelaguet et al., 2020) [15]
Multi-omic algorithms	ANF		Based on patient affinity networks that are calculated for each omic data type and fused into one network that is used for spectral clustering.	ANF	(Ma & Zhang, 2018) [16]
Multi-omic algorithms	MKKM-MR		Multiple Kernel K-Means with Matrix-induced Regularization calculates optimal weights for summing kernels such that redundancy is lowered while diversity of the selected kernels is increased.	COPS	(Liu, Dou, Yin, Wang, & Zhu, 2016) [17]
Multi-omic algorithms	ECMC		Multi-view clustering with enhanced consensus is a multiple kernel method that aims to decompose the kernels corresponding to each view into a consensus and a disagreement kernel. The consensus kernel alignment between views is optimised and the combined kernel can be clustered with kernelised k-means.	COPS	(Cai & Li, 2017) [18]
References:
1	Hänzelmann, S., Castelo, R., & Guinney, J. (2013). GSVA: gene set variation analysis for microarray and RNA-seq data. BMC Bioinformatics, 14, 7. doi:10.1186/1471-2105-14-7
2	Wang, X., Sun, Z., Zimmermann, M. T., Bugrim, A., & Kocher, J.-P. (2019). Predict drug sensitivity of cancer cells with pathway activity inference. BMC Medical Genomics, 12(Suppl 1), 15. doi:10.1186/s12920-018-0449-4
3	Rintala, T. J., Federico, A., Latonen, L., Greco, D., & Fortino, V. (2021). A systematic comparison of data- and knowledge-driven approaches to disease subtype discovery. Briefings in Bioinformatics, 22(6). doi:10.1093/bib/bbab314
4	Tepeli, Y. I., Ünal, A. B., Akdemir, F. M., & Tastan, O. (2021). PAMOGK: a pathway graph kernel-based multiomics approach for patient clustering. Bioinformatics, 36(21), 5237–5246. doi:10.1093/bioinformatics/btaa655
5	Manica, M., Cadow, J., Mathis, R., & Rodríguez Martínez, M. (2019). PIMKL: Pathway-Induced Multiple Kernel Learning. NPJ Systems Biology and Applications, 5, 8. doi:10.1038/s41540-019-0086-3
6	Maaten, L., & Hinton, G. (2008). Visualizing data using t-SNE. Journal of Machine Learning Research.
7	McInnes, L., Healy, J., & Melville, J. (2018). UMAP: Uniform Manifold Approximation and Projection for Dimension Reduction. ArXiv.
8	Arthur, D., & Vassilvitskii, S. (2006). k-means++: The Advantages of Careful Seeding (Technical Report No. 2006–13). Stanford InfoLab.
9	Scrucca, L., Fop, M., Murphy, T. B., & Raftery, A. E. (2016). mclust 5: Clustering, Classification and Density Estimation Using Gaussian Finite Mixture Models. The R Journal, 8(1), 289–317. doi:10.32614/RJ-2016-021
10	Levine, J. H., Simonds, E. F., Bendall, S. C., Davis, K. L., Amir, E. D., Tadmor, M. D., … Nolan, G. P. (2015). Data-Driven Phenotypic Dissection of AML Reveals Progenitor-like Cells that Correlate with Prognosis. Cell, 162(1), 184–197. doi:10.1016/j.cell.2015.05.047
11	John, C. R., Watson, D., Barnes, M. R., Pitzalis, C., & Lewis, M. J. (2020). Spectrum: fast density-aware spectral clustering for single and multi-omic data. Bioinformatics, 36(4), 1159–1166. doi:10.1093/bioinformatics/btz704
12	Mo, Q., Wang, S., Seshan, V. E., Olshen, A. B., Schultz, N., Sander, C., … Shen, R. (2013). Pattern discovery and cancer gene identification in integrated cancer genomic data. Proceedings of the National Academy of Sciences of the United States of America, 110(11), 4245–4250. doi:10.1073/pnas.1208949110
13	Mo, Q., Shen, R., Guo, C., Vannucci, M., Chan, K. S., & Hilsenbeck, S. G. (2018). A fully Bayesian latent variable model for integrative clustering analysis of multi-type omics data. Biostatistics, 19(1), 71–86. doi:10.1093/biostatistics/kxx017
14	Chalise, P., & Fridley, B. L. (2017). Integrative clustering of multi-level ’omic data based on non-negative matrix factorization algorithm. Plos One, 12(5), e0176278. doi:10.1371/journal.pone.0176278
15	Argelaguet, R., Arnol, D., Bredikhin, D., Deloro, Y., Velten, B., Marioni, J. C., & Stegle, O. (2020). MOFA+: a statistical framework for comprehensive integration of multi-modal single-cell data. Genome Biology, 21(1), 111. doi:10.1186/s13059-020-02015-1
16	Ma, T., & Zhang, A. (2018). Affinity network fusion and semi-supervised learning for cancer patient clustering. Methods, 145, 16–24. doi:10.1016/j.ymeth.2018.05.020
17	Liu, X., Dou, Y., Yin, J., Wang, L., & Zhu, E. (2016). Multiple Kernel k-Means Clustering with Matrix-Induced Regularization. Proceedings of the AAAI Conference on Artificial Intelligence.
18	Cai, M., & Li, L. (2017). Subtype identification from heterogeneous TCGA datasets on a genomic scale by multi-view clustering with enhanced consensus. BMC Medical Genomics, 10(Suppl 4), 75. doi:10.1186/s12920-017-0306-x
