# Supplementary material for: COPS: A novel platform for multi-omic disease subtype discovery via robust multi-objective evaluation of clustering algorithms
Source: PLoS Comput Biol. 2024 Aug 5;20(8):e1012275. doi: 10.1371/journal.pcbi.1012275 (PMC11326705; doi:10.1371/journal.pcbi.1012275)
Supplement: S2 Table — Each combination was tested with 500, 1000, and 2000 genes per omic and the number of genes was selected based on the average clustering performance of each dataset-approach combination. (XLSX) [file pcbi.1012275.s011.xlsx]

## Sheet: Sheet1
	ANF	iCluster+	IntNMF	MOFA2, DIANA	MOFA2, k-means++
BRCA	1000	1000	500	500	500
LGG	2000	500	1000	2000	1000
Lung	1000	500	1000	1000	500
Ovary	1000	500	500	2000	2000
PRAD	500	1000	1000	1000	500
RCC	2000	1000	1000	1000	500
Thyroid	1000	2000	500	500	500
